# Supplementary material for: YfiB: An Outer Membrane Protein Involved in the Virulence of Shigella flexneri
Source: Microorganisms. 2022 Mar 18;10(3):653. doi: 10.3390/microorganisms10030653 (PMC8948675; doi:10.3390/microorganisms10030653)
Supplement: Supplementary file 1 [file microorganisms-10-00653-s001.zip]

Archive with 4 entries (4 files):
- Supplementary figure S1.pdf
- Supplementary Figure S2 (A-C).pdf
- Supplementary figure S3 (A-D).pdf
- Supplementary Tables (S1-S3).pdf
